# Supplementary material for: The photo-isomerization of the cyclononatetraenyl ligand and related rare earth complexes
Source: Chem Sci. 2024 Oct 18;15(46):19273–82. doi: 10.1039/d4sc04767b (PMC11575527; doi:10.1039/d4sc04767b)
Supplement: SC-015-D4SC04767B-s001 [file SC-015-D4SC04767B-s001.xyz]

35
! 2-Ce-trans !
Ce       4.577791000      3.235332000      4.478832000
C        1.912585000      4.517356000      4.107971000
H        1.496519000      4.775668000      5.079991000
C        2.717308000      5.427973000      3.407535000
H        2.740962000      6.463965000      3.737212000
C        3.605211000      5.113529000      2.350205000
H        4.097291000      6.002171000      1.960703000
C        4.113146000      3.951845000      1.698845000
H        4.875098000      4.274114000      0.990636000
C        1.871955000      3.235404000      3.563154000
C        4.555302000      3.942013000      7.044089000
H        3.740918000      4.358746000      7.631978000
C        5.315568000      4.936055000      6.391385000
H        4.937522000      5.937230000      6.584552000
C        6.378318000      4.936268000      5.461183000
H        6.623086000      5.937809000      5.115482000
C        7.127827000      3.941664000      4.796894000
H        7.817873000      4.358558000      4.067139000
H        2.132183000      3.235374000      2.509816000
C        1.912499000      1.953469000      4.108021000
H        1.496415000      1.695225000      5.080051000
C        2.717162000      1.042771000      3.407623000
H        2.740746000      0.006790000      3.737343000
C        3.605088000      1.357111000      2.350282000
H        4.097111000      0.468421000      1.960816000
C        4.113099000      2.518736000      1.698875000
H        4.875030000      2.196388000      0.990679000
C        4.555361000      2.528539000      7.044061000
H        3.741011000      2.111715000      7.631931000
C        5.315706000      1.534586000      6.391314000
H        4.937741000      0.533372000      6.584440000
C        6.378453000      1.534497000      5.461109000
H        6.623302000      0.532989000      5.115367000
C        7.127882000      2.529189000      4.796862000
H        7.817963000      2.112383000      4.067089000

35
! 2-Ce-cis !
Ce       4.507571000      3.235360000      4.616365000
C        1.496798000      3.235352000      4.546377000
H        0.792927000      3.235354000      5.376205000
C        1.830006000      4.554977000      4.200999000
H        1.300531000      5.252807000      4.846498000
C        2.676817000      5.256802000      3.328305000
H        2.594161000      6.326356000      3.511021000
C        3.643153000      5.013074000      2.339094000
H        4.072176000      5.953513000      1.999111000
C        4.276734000      3.937579000      1.696636000
H        5.042929000      4.308786000      1.019030000
C        1.830001000      1.915727000      4.201001000
H        1.300522000      1.217897000      4.846498000
C        2.676827000      1.213898000      3.328322000
H        2.594178000      0.144346000      3.511048000
C        3.643165000      1.457623000      2.339113000
H        4.072201000      0.517184000      1.999147000
C        4.276739000      2.533116000      1.696645000
H        5.042942000      2.161907000      1.019049000
C        4.692375000      3.941635000      7.169573000
H        3.921039000      4.355764000      7.814281000
C        5.390067000      4.940011000      6.455660000
H        5.028208000      5.939996000      6.682330000
C        6.372947000      4.939991000      5.441921000
H        6.588336000      5.939979000      5.073254000
C        7.064966000      3.941646000      4.722509000
H        7.685411000      4.355737000      3.931525000
C        4.692362000      2.529056000      7.169561000
H        3.921023000      2.114928000      7.814265000
C        5.390046000      1.530687000      6.455630000
H        5.028172000      0.530701000      6.682277000
C        6.372945000      1.530710000      5.441912000
H        6.588340000      0.530724000      5.073241000
C        7.064966000      2.529059000      4.722508000
H        7.685408000      2.114970000      3.931521000

35
! 2-Sm-cis disp, s=5/2 !
Sm       4.438188000      3.235350000      4.562342000
C        1.548011000      3.235350000      4.596266000
H        0.843057000      3.235350000      5.424458000
C        1.883544000      4.553679000      4.251770000
H        1.360590000      5.251328000      4.901905000
C        2.736738000      5.254179000      3.386372000
H        2.662608000      6.322222000      3.578137000
C        3.703665000      5.012580000      2.397250000
H        4.138250000      5.952484000      2.064873000
C        4.338509000      3.937860000      1.760429000
H        5.113747000      4.307335000      1.093020000
C        4.634957000      3.945213000      7.106222000
H        3.868815000      4.355599000      7.759658000
C        5.322257000      4.937927000      6.394265000
H        4.972179000      5.940264000      6.627755000
C        6.304443000      4.934782000      5.369759000
H        6.514965000      5.935930000      5.001155000
C        6.991631000      3.944895000      4.652431000
H        7.616968000      4.357486000      3.864682000
C        1.883545000      1.917021000      4.251770000
H        1.360591000      1.219372000      4.901905000
C        2.736738000      1.216521000      3.386373000
H        2.662608000      0.148478000      3.578138000
C        3.703665000      1.458120000      2.397250000
H        4.138251000      0.518216000      2.064873000
C        4.338509000      2.532841000      1.760429000
H        5.113747000      2.163365000      1.093020000
C        4.634957000      2.525487000      7.106221000
H        3.868814000      2.115102000      7.759657000
C        5.322257000      1.532772000      6.394264000
H        4.972179000      0.530436000      6.627754000
C        6.304442000      1.535917000      5.369759000
H        6.514965000      0.534769000      5.001155000
C        6.991631000      2.525805000      4.652431000
H        7.616967000      2.113215000      3.864681000

35
! 2-Sm-cis disp, s=3/2 !
Sm       4.456149000      3.235350000      4.564075000
C        1.578302000      3.235350000      4.622477000
H        0.885541000      3.235350000      5.460799000
C        1.911292000      4.553937000      4.278457000
H        1.392658000      5.250364000      4.933187000
C        2.759468000      5.255200000      3.409115000
H        2.689963000      6.322903000      3.603522000
C        3.724995000      5.010523000      2.421297000
H        4.167574000      5.949120000      2.095914000
C        4.353925000      3.936597000      1.773978000
H        5.126751000      4.307865000      1.105014000
C        4.602677000      3.940389000      7.080479000
H        3.828343000      4.355044000      7.721144000
C        5.297475000      4.936944000      6.363382000
H        4.926826000      5.935798000      6.580633000
C        6.280999000      4.938814000      5.352447000
H        6.492017000      5.938380000      4.980705000
C        6.974173000      3.940754000      4.636927000
H        7.589361000      4.353955000      3.841335000
C        1.911293000      1.916763000      4.278457000
H        1.392659000      1.220336000      4.933188000
C        2.759468000      1.215499000      3.409115000
H        2.689963000      0.147797000      3.603522000
C        3.724995000      1.460177000      2.421297000
H        4.167574000      0.521580000      2.095914000
C        4.353925000      2.534103000      1.773979000
H        5.126751000      2.162835000      1.105014000
C        4.602677000      2.530310000      7.080479000
H        3.828344000      2.115656000      7.721145000
C        5.297475000      1.533756000      6.363382000
H        4.926826000      0.534902000      6.580633000
C        6.280999000      1.531886000      5.352447000
H        6.492016000      0.532320000      4.980705000
C        6.974173000      2.529946000      4.636927000
H        7.589361000      2.116745000      3.841336000

35
! 2-Sm-cis disp, s=1/2 !
Sm       4.461367000      3.235322000      4.568253000
C        1.584855000      3.235605000      4.629785000
H        0.892181000      3.235633000      5.468081000
C        1.918844000      4.553757000      4.285304000
H        1.402653000      5.250329000      4.941817000
C        2.766551000      5.255183000      3.415926000
H        2.698157000      6.322641000      3.611893000
C        3.730761000      5.011279000      2.426311000
H        4.172552000      5.949940000      2.100182000
C        4.360435000      3.937216000      1.781496000
H        5.135397000      4.307763000      1.114633000
C        4.594706000      3.940873000      7.071830000
H        3.816186000      4.354446000      7.708047000
C        5.291498000      4.937562000      6.358711000
H        4.919649000      5.936312000      6.574088000
C        6.271377000      4.937725000      5.344191000
H        6.476942000      5.936406000      4.967081000
C        6.968750000      3.939784000      4.630516000
H        7.581613000      4.353588000      3.833520000
C        1.918729000      1.917483000      4.285309000
H        1.402572000      1.220870000      4.941792000
C        2.767023000      1.216209000      3.416363000
H        2.699391000      0.148832000      3.612980000
C        3.731170000      1.460060000      2.426606000
H        4.173368000      0.521401000      2.101047000
C        4.360451000      2.534001000      1.781301000
H        5.135345000      2.163521000      1.114336000
C        4.594702000      2.529341000      7.071571000
H        3.815921000      2.115742000      7.707491000
C        5.291672000      1.532417000      6.358886000
H        4.920403000      0.533621000      6.575017000
C        6.271873000      1.532267000      5.344588000
H        6.478450000      0.533483000      4.968285000
C        6.969235000      2.530247000      4.631053000
H        7.582208000      2.116393000      3.834142000

35
! 2-Sm-trans, s=5/2 !
Sm       4.491774000      3.235350000      4.447602000
C        1.917403000      4.513888000      4.111436000
H        1.487309000      4.775311000      5.076825000
C        2.738128000      5.422144000      3.424451000
H        2.755905000      6.458661000      3.754010000
C        3.645168000      5.109651000      2.385768000
H        4.141414000      6.000259000      2.005501000
C        4.166307000      3.950126000      1.736465000
H        4.935030000      4.276202000      1.037391000
C        1.866671000      3.235389000      3.560381000
C        4.546258000      3.935424000      7.039686000
H        3.760293000      4.357422000      7.662622000
C        5.300736000      4.938903000      6.366778000
H        4.943018000      5.940953000      6.593983000
C        6.333367000      4.938629000      5.422714000
H        6.591324000      5.940600000      5.086344000
C        7.072833000      3.935047000      4.733978000
H        7.761287000      4.357077000      4.004925000
H        2.141027000      3.235362000      2.509725000
C        1.917347000      1.956910000      4.111487000
H        1.487242000      1.695544000      5.076887000
C        2.738032000      1.048590000      3.424539000
H        2.755762000      0.012085000      3.754139000
C        3.645086000      1.361000000      2.385844000
H        4.141293000      0.470355000      2.005613000
C        4.166277000      2.520477000      1.736495000
H        4.934984000      2.194338000      1.037434000
C        4.546295000      2.535159000      7.039653000
H        3.760352000      2.113091000      7.662569000
C        5.300824000      1.531749000      6.366699000
H        4.943156000      0.529671000      6.593856000
C        6.333455000      1.532120000      5.422634000
H        6.591462000      0.530178000      5.086216000
C        7.072868000      2.535772000      4.733943000
H        7.761343000      2.113812000      4.004870000

35
! 2-Sm-trans, s=3/2 !
Sm       4.528968000      3.235341000      4.455653000
C        1.954971000      4.515628000      4.154902000
H        1.527121000      4.776723000      5.120865000
C        2.773766000      5.421408000      3.467097000
H        2.801607000      6.455794000      3.801697000
C        3.673013000      5.107856000      2.418961000
H        4.173358000      5.997574000      2.042465000
C        4.183827000      3.951463000      1.761931000
H        4.950422000      4.276383000      1.060237000
C        1.910339000      3.235388000      3.605765000
C        4.502954000      3.941342000      6.990042000
H        3.698844000      4.359944000      7.591356000
C        5.261368000      4.934484000      6.331531000
H        4.888183000      5.936542000      6.532615000
C        6.312492000      4.937129000      5.389987000
H        6.558621000      5.939766000      5.047641000
C        7.049227000      3.941372000      4.711996000
H        7.728362000      4.357979000      3.971261000
H        2.175447000      3.235365000      2.552848000
C        1.954911000      1.955163000      4.154944000
H        1.527048000      1.694120000      5.120915000
C        2.773665000      1.049323000      3.467170000
H        2.801457000      0.014947000      3.801804000
C        3.672928000      1.362799000      2.419024000
H        4.173231000      0.473046000      2.042556000
C        4.183793000      2.519147000      1.761955000
H        4.950372000      2.194168000      1.060270000
C        4.502994000      2.529249000      6.990017000
H        3.698906000      2.110580000      7.591314000
C        5.261464000      1.536172000      6.331470000
H        4.888334000      0.534087000      6.532521000
C        6.312586000      1.533619000      5.389925000
H        6.558770000      0.531007000      5.047543000
C        7.049264000      2.529442000      4.711969000
H        7.728421000      2.112900000      3.971217000

35
! 2-Sm-trans, s=1/2 !
Sm       4.518720000      3.240110000      4.479438000
C        1.949900000      4.510694000      4.143827000
H        1.514939000      4.766421000      5.108308000
C        2.768591000      5.424029000      3.463346000
H        2.785041000      6.459450000      3.795508000
C        3.679685000      5.111405000      2.427918000
H        4.182779000      6.000309000      2.053210000
C        4.201258000      3.951220000      1.782298000
H        4.981485000      4.275212000      1.095313000
C        1.909637000      3.233346000      3.589768000
C        4.517610000      3.943884000      7.007732000
H        3.721400000      4.364235000      7.618113000
C        5.265774000      4.936224000      6.332328000
H        4.896787000      5.938822000      6.537601000
C        6.310556000      4.937241000      5.383357000
H        6.552010000      5.939458000      5.036657000
C        7.034511000      3.940928000      4.691745000
H        7.702415000      4.358138000      3.941259000
H        2.180260000      3.233704000      2.538447000
C        1.948490000      1.952518000      4.141865000
H        1.505730000      1.692698000      5.101613000
C        2.769451000      1.043799000      3.462470000
H        2.789597000      0.008367000      3.794447000
C        3.683625000      1.359757000      2.428430000
H        4.188289000      0.471615000      2.054077000
C        4.200338000      2.519495000      1.780416000
H        4.980616000      2.196633000      1.092916000
C        4.512755000      2.533445000      7.002300000
H        3.715370000      2.114643000      7.612282000
C        5.264122000      1.537038000      6.333560000
H        4.892089000      0.535743000      6.539398000
C        6.301938000      1.534858000      5.380045000
H        6.537745000      0.532388000      5.029690000
C        7.029990000      2.528893000      4.686762000
H        7.697526000      2.110530000      3.937023000

35
! 2-Sm-cis disp, s=5/2 !
Sm       4.438188000      3.235350000      4.562342000
C        1.548011000      3.235350000      4.596266000
H        0.843057000      3.235350000      5.424458000
C        1.883544000      4.553679000      4.251770000
H        1.360590000      5.251328000      4.901905000
C        2.736738000      5.254179000      3.386372000
H        2.662608000      6.322222000      3.578137000
C        3.703665000      5.012580000      2.397250000
H        4.138250000      5.952484000      2.064873000
C        4.338509000      3.937860000      1.760429000
H        5.113747000      4.307335000      1.093020000
C        4.634957000      3.945213000      7.106222000
H        3.868815000      4.355599000      7.759658000
C        5.322257000      4.937927000      6.394265000
H        4.972179000      5.940264000      6.627755000
C        6.304443000      4.934782000      5.369759000
H        6.514965000      5.935930000      5.001155000
C        6.991631000      3.944895000      4.652431000
H        7.616968000      4.357486000      3.864682000
C        1.883545000      1.917021000      4.251770000
H        1.360591000      1.219372000      4.901905000
C        2.736738000      1.216521000      3.386373000
H        2.662608000      0.148478000      3.578138000
C        3.703665000      1.458120000      2.397250000
H        4.138251000      0.518216000      2.064873000
C        4.338509000      2.532841000      1.760429000
H        5.113747000      2.163365000      1.093020000
C        4.634957000      2.525487000      7.106221000
H        3.868814000      2.115102000      7.759657000
C        5.322257000      1.532772000      6.394264000
H        4.972179000      0.530436000      6.627754000
C        6.304442000      1.535917000      5.369759000
H        6.514965000      0.534769000      5.001155000
C        6.991631000      2.525805000      4.652431000
H        7.616967000      2.113215000      3.864681000

35
! 2-Sm-cis disp, s=3/2 !
Sm       4.456149000      3.235350000      4.564075000
C        1.578302000      3.235350000      4.622477000
H        0.885541000      3.235350000      5.460799000
C        1.911292000      4.553937000      4.278457000
H        1.392658000      5.250364000      4.933187000
C        2.759468000      5.255200000      3.409115000
H        2.689963000      6.322903000      3.603522000
C        3.724995000      5.010523000      2.421297000
H        4.167574000      5.949120000      2.095914000
C        4.353925000      3.936597000      1.773978000
H        5.126751000      4.307865000      1.105014000
C        4.602677000      3.940389000      7.080479000
H        3.828343000      4.355044000      7.721144000
C        5.297475000      4.936944000      6.363382000
H        4.926826000      5.935798000      6.580633000
C        6.280999000      4.938814000      5.352447000
H        6.492017000      5.938380000      4.980705000
C        6.974173000      3.940754000      4.636927000
H        7.589361000      4.353955000      3.841335000
C        1.911293000      1.916763000      4.278457000
H        1.392659000      1.220336000      4.933188000
C        2.759468000      1.215499000      3.409115000
H        2.689963000      0.147797000      3.603522000
C        3.724995000      1.460177000      2.421297000
H        4.167574000      0.521580000      2.095914000
C        4.353925000      2.534103000      1.773979000
H        5.126751000      2.162835000      1.105014000
C        4.602677000      2.530310000      7.080479000
H        3.828344000      2.115656000      7.721145000
C        5.297475000      1.533756000      6.363382000
H        4.926826000      0.534902000      6.580633000
C        6.280999000      1.531886000      5.352447000
H        6.492016000      0.532320000      4.980705000
C        6.974173000      2.529946000      4.636927000
H        7.589361000      2.116745000      3.841336000

35
! 2-Sm-cis disp, s=1/2 !
Sm       4.461367000      3.235322000      4.568253000
C        1.584855000      3.235605000      4.629785000
H        0.892181000      3.235633000      5.468081000
C        1.918844000      4.553757000      4.285304000
H        1.402653000      5.250329000      4.941817000
C        2.766551000      5.255183000      3.415926000
H        2.698157000      6.322641000      3.611893000
C        3.730761000      5.011279000      2.426311000
H        4.172552000      5.949940000      2.100182000
C        4.360435000      3.937216000      1.781496000
H        5.135397000      4.307763000      1.114633000
C        4.594706000      3.940873000      7.071830000
H        3.816186000      4.354446000      7.708047000
C        5.291498000      4.937562000      6.358711000
H        4.919649000      5.936312000      6.574088000
C        6.271377000      4.937725000      5.344191000
H        6.476942000      5.936406000      4.967081000
C        6.968750000      3.939784000      4.630516000
H        7.581613000      4.353588000      3.833520000
C        1.918729000      1.917483000      4.285309000
H        1.402572000      1.220870000      4.941792000
C        2.767023000      1.216209000      3.416363000
H        2.699391000      0.148832000      3.612980000
C        3.731170000      1.460060000      2.426606000
H        4.173368000      0.521401000      2.101047000
C        4.360451000      2.534001000      1.781301000
H        5.135345000      2.163521000      1.114336000
C        4.594702000      2.529341000      7.071571000
H        3.815921000      2.115742000      7.707491000
C        5.291672000      1.532417000      6.358886000
H        4.920403000      0.533621000      6.575017000
C        6.271873000      1.532267000      5.344588000
H        6.478450000      0.533483000      4.968285000
C        6.969235000      2.530247000      4.631053000
H        7.582208000      2.116393000      3.834142000

35
! 2-Sm-cis, s=5/2 !
Sm       4.438216000      3.235347000      4.556735000
C        1.529510000      3.235352000      4.580234000
H        0.819198000      3.235353000      5.404567000
C        1.864000000      4.554651000      4.234544000
H        1.334469000      5.253075000      4.879363000
C        2.714815000      5.255480000      3.365722000
H        2.632688000      6.324892000      3.549520000
C        3.680388000      5.013573000      2.373878000
H        4.106153000      5.954658000      2.031832000
C        4.314501000      3.938390000      1.735285000
H        5.080678000      4.308388000      1.056920000
C        4.654686000      3.946727000      7.126921000
H        3.895447000      4.357028000      7.789345000
C        5.343162000      4.938578000      6.417265000
H        5.001778000      5.942632000      6.658796000
C        6.330852000      4.935754000      5.393720000
H        6.553109000      5.938918000      5.036023000
C        7.019546000      3.946525000      4.679418000
H        7.658758000      4.358789000      3.901899000
C        1.863995000      1.916052000      4.234544000
H        1.334463000      1.217630000      4.879363000
C        2.714808000      1.215221000      3.365721000
H        2.632676000      0.145809000      3.549519000
C        3.680382000      1.457125000      2.373877000
H        4.106144000      0.516039000      2.031832000
C        4.314498000      2.532306000      1.735285000
H        5.080674000      2.162306000      1.056919000
C        4.654689000      2.523969000      7.126921000
H        3.895453000      2.113664000      7.789346000
C        5.343169000      1.532120000      6.417265000
H        5.001789000      0.528065000      6.658796000
C        6.330859000      1.534949000      5.393720000
H        6.553119000      0.531786000      5.036023000
C        7.019549000      2.524180000      4.679417000
H        7.658764000      2.111919000      3.901899000

35
! 2-Sm-cis, s=3/2 !
Sm       4.461632000      3.235350000      4.568566000
C        1.559274000      3.235350000      4.605772000
H        0.858063000      3.235350000      5.437780000
C        1.892361000      4.554794000      4.261499000
H        1.365666000      5.252022000      4.909742000
C        2.740467000      5.256523000      3.391034000
H        2.663084000      6.325558000      3.578104000
C        3.706169000      5.011768000      2.402162000
H        4.141136000      5.951542000      2.068297000
C        4.335190000      3.937041000      1.754301000
H        5.101027000      4.308705000      1.076691000
C        4.623061000      3.940816000      7.101745000
H        3.855152000      4.356035000      7.750639000
C        5.318333000      4.938036000      6.384292000
H        4.954849000      5.938368000      6.609369000
C        6.302789000      4.939914000      5.373032000
H        6.522036000      5.940907000      5.008393000
C        6.996600000      3.941217000      4.657299000
H        7.621088000      4.355002000      3.868558000
C        1.892362000      1.915906000      4.261499000
H        1.365666000      1.218678000      4.909742000
C        2.740467000      1.214177000      3.391034000
H        2.663084000      0.145142000      3.578104000
C        3.706169000      1.458932000      2.402162000
H        4.141136000      0.519158000      2.068297000
C        4.335190000      2.533659000      1.754301000
H        5.101027000      2.161996000      1.076691000
C        4.623061000      2.529884000      7.101745000
H        3.855152000      2.114665000      7.750639000
C        5.318333000      1.532664000      6.384292000
H        4.954849000      0.532332000      6.609368000
C        6.302789000      1.530786000      5.373032000
H        6.522036000      0.529793000      5.008393000
C        6.996600000      2.529483000      4.657299000
H        7.621088000      2.115697000      3.868559000

35
! 2-Sm-cis, s=1/2 !
Sm       4.467377000      3.235362000      4.574846000
C        1.564564000      3.235672000      4.611752000
H        0.862617000      3.235797000      5.443062000
C        1.900444000      4.554516000      4.268644000
H        1.376088000      5.252169000      4.918318000
C        2.748407000      5.256247000      3.397497000
H        2.672556000      6.324982000      3.586885000
C        3.712872000      5.012799000      2.407866000
H        4.146957000      5.952574000      2.072996000
C        4.342239000      3.937154000      1.761366000
H        5.109543000      4.308406000      1.085196000
C        4.615959000      3.940068000      7.094756000
H        3.843949000      4.354400000      7.739361000
C        5.309673000      4.938852000      6.376739000
H        4.945682000      5.938964000      6.601005000
C        6.295785000      4.938665000      5.367300000
H        6.508096000      5.938850000      4.996002000
C        6.988525000      3.941249000      4.649254000
H        7.610150000      4.355438000      3.858637000
C        1.900525000      1.917005000      4.269068000
H        1.376440000      1.219325000      4.918922000
C        2.749024000      1.215220000      3.398130000
H        2.673868000      0.146584000      3.588279000
C        3.713032000      1.458534000      2.408226000
H        4.147560000      0.518769000      2.073909000
C        4.342589000      2.534144000      1.761667000
H        5.109922000      2.162850000      1.085578000
C        4.616943000      2.529631000      7.095606000
H        3.844941000      2.115231000      7.740235000
C        5.309809000      1.531035000      6.377018000
H        4.946753000      0.530779000      6.602150000
C        6.296004000      1.531305000      5.367156000
H        6.509157000      0.531084000      4.996480000
C        6.988813000      2.528865000      4.649738000
H        7.610119000      2.114724000      3.858786000
